# Supplementary material for: Discovery of an 8-oxoguanine regulator PCBP1 inhibitor by virtual screening and its synergistic effects with ROS-modulating agents in pancreatic cancer
Source: Front Mol Biosci. 2024 Aug 7;11:1441550. doi: 10.3389/fmolb.2024.1441550 (PMC11336162; doi:10.3389/fmolb.2024.1441550)
Supplement: Supplementary file 1 [file Table2.XLSX]

## Sheet: Sheet1
Compound	docking score
	PCBP1	PCBP2
934	-6.5	-3.289
102	-6.007	-2.787
