# Supplementary material for: Discovery of an 8-oxoguanine regulator PCBP1 inhibitor by virtual screening and its synergistic effects with ROS-modulating agents in pancreatic cancer
Source: Front Mol Biosci. 2024 Aug 7;11:1441550. doi: 10.3389/fmolb.2024.1441550 (PMC11336162; doi:10.3389/fmolb.2024.1441550)
Supplement: Supplementary file 2 [file Table3.XLSX]

## Sheet: Sheet1
Pharmakokinetics Parameter	Compounds
	102	934
Absorption
Pgp−inhibitor	0.943	0.282
Pgp−substrate	0.008	0.003
Human intestinal absorption	0.181	0.251
Caco−2 permeability	-5.887	-6.438
MDCK permeability	6.68*10^-6	5.66*10^-6
Distribution
BBB penetration	0.002	0.021
Plasma protein binding	0.9495	0.9609
Volume distribution (VD)	0.544	0.581
Fraction unbound	0.1124	0.0665
Metabolism
CYP1A2-inhibitor	0.625	0.053
CYP1A2-substrate	0.585	0.176
CYP2C19-inhibitor	0.043	0.032
CYP2C19-substrate	0.049	0.06
CYP2C9-inhibitor	0.739	0.554
CYP2C9-substrate	0.557	0.615
CYP2D6-inhibitor	0.07	0.073
CYP2D6-substrate	0.193	0.212
CYP3A4-inhibitor	0.384	0.569
CYP3A4-substrate	0.171	0.288
Excretion
Clearance	3.992	4.872
