# Supplementary material for: Discovery of an 8-oxoguanine regulator PCBP1 inhibitor by virtual screening and its synergistic effects with ROS-modulating agents in pancreatic cancer
Source: Front Mol Biosci. 2024 Aug 7;11:1441550. doi: 10.3389/fmolb.2024.1441550 (PMC11336162; doi:10.3389/fmolb.2024.1441550)
Supplement: Supplementary file 3 [file Table1.XLSX]

## Sheet: Sheet1
Title	docking score	State Penalty	MMGBSA dG Bind	Lig Strain Energy	SMILES
685	-5.462	0.0901	-19.04	0.807	O[C@]12[C@@H](O)C[C@@H]([NH2+]2)[C@H](O)C[C@@H]1O
93	-5.527	0.0433	-25.13	1.722	Oc1c(O)c(O)cc(c12)occ(c2=O)-c3cc(O)c(O)cc3
451	-5.635	0.5231	-19.22	1.896	CC(C)(C)[NH2+]C[C@@H](O)c1ccc([O-])c([nH+]1)CO
604	-5.623	0.0092	-30.11	2.204	[O-]C(=O)[C@@H]([NH3+])CS[C@@H]1C[C@@H](O)C=C[C@]1(O)CC([O-])=O
570	-5.505	0.0187	-14.32	2.521	[O-]C(=O)C[C@H]([NH3+])C(=O)N[C@H](C([O-])=O)CO
535	-6.648	0.1111	-18.96	2.576	C[C@H]([NH3+])C(=O)N[C@H](C([O-])=O)Cc(c1)[nH]c(c12)cccc2
711	-5.705	0.0856	-14.02	2.881	[O-]C(=O)C[C@@](C)(O)CCOP([O-])(=O)OP([O-])([O-])=O
944	-6.55	0.1695	-24.8	3.065	Clc1c(C)[n+]([O-])c(Cl)c(c1C)-c2nc(on2)-c(cc(c3[O-])[N+]([O-])=O)cc3O
934	-6.5	0.0161	-49.19	3.881	c1cc(O)c(OC)cc1[C@@H]([C@H]2CO)Oc(c23)c(O)cc(c3)[C@@H]([C@@H](C4=O)O)Oc(c45)cc(O)cc5O
425	-6.261	0.1796	-23.1	4.263	NC(=O)C[C@@H]([NH3+])C(=O)N[C@H](C([O-])=O)[C@@H](C)O
80	-5.472	0.0432	-29.14	4.6	Oc1cc(O)cc(c12)O[C@H]([C@H](C2=O)O)c(cc3O)cc(O)c3O
286	-5.703	0	-33.62	4.668	Oc1cc(O)cc(c12)O[C@@H]([C@H](C2)O)c(c3)ccc(O)c3O
159	-5.463	0.0061	-33.34	5.199	[O-]C(=O)COc(ccc1)c(c12)[nH]cc2C[C@@H](C)[NH2+]C[C@H](O)c3cc(Cl)ccc3
178	-6.857	0.0075	-27.72	5.541	Oc1ccc(O)c(c12)oc(c(c2=O)O)-c(cc3O)cc(O)c3O
437	-5.955	0.0722	-16.58	5.564	C[C@@H](O)[C@H]([NH3+])C(=O)N1C[C@H](O)C[C@@H]1C([O-])=O
285	-5.869	0.5883	-30.08	5.845	[O-]c1ccc([nH+]c1)NCCOc(cc2)ccc2C[C@H](C3=O)SC([N-]3)=O
102	-6.007	0.0358	-42.96	6.87	c1cc(O)c(OC)cc1[C@@H]([C@H]2CO)Oc(c23)c(O)cc(c3)-c(c(c4=O)O)oc(c45)cc(O)cc5O
140	-5.757	0.1796	-22.48	6.935	NC(=O)C[C@@H]([NH3+])C(=O)N[C@@H](C([O-])=O)[C@H](C)O
439	-6.126	0.0722	-17.03	7.184	C[C@@H](O)[C@@H]([NH3+])C(=O)N1C[C@H](O)C[C@@H]1C([O-])=O
577	-5.611	0.0189	-17.01	8.643	[O-]C(=O)[C@H](CO)NC(=O)[C@H]1C[C@H](O)C[NH2+]1
625	-5.461	0.0183	-7.5	8.862	NC(=O)C[C@@H](C([O-])=O)NC(=O)[C@@H]1C[C@H](O)C[NH2+]1
786	-5.614	0.0042	-29.16	9.175	[O-]C(=O)CCC/C=C\C[C@@H](C1=O)[C@H]([C@@H](C1)O)\C=C\[C@@H](O)CCC[C@@H](C)O
